# Supplementary material for: Effectiveness of BNT162b2 BA.4/5 Bivalent COVID-19 Vaccine against Long COVID Symptoms: A US Nationwide Study
Source: Vaccines (Basel). 2024 Feb 11;12(2):183. doi: 10.3390/vaccines12020183 (PMC10893330; doi:10.3390/vaccines12020183)
Supplement: Supplementary file 1 [file vaccines-12-00183-s001.zip]

Archive with 1 entries (1 files):
- vaccines-2844547-supplementary.pdf
